# Supplementary material for: Increased Circulating CD14+ Monocytes in Patients with Psoriatic Arthritis Presenting Impaired Apoptosis Activity
Source: Biomedicines. 2024 Apr 1;12(4):775. doi: 10.3390/biomedicines12040775 (PMC11048590; doi:10.3390/biomedicines12040775)
Supplement: Supplementary file 1 [file biomedicines-12-00775-s001.zip]

Archive with 1 entries (1 files):
- biomedicines-2894718-supplementary.pdf
